# Supplementary material for: Genomic landscape of extraordinary responses in metastatic breast cancer
Source: Commun Biol. 2021 Apr 9;4:449. doi: 10.1038/s42003-021-01973-x (PMC8035393; doi:10.1038/s42003-021-01973-x)
Supplement: Supplementary file 4 — Supplementary Data 1 [file 42003_2021_1973_MOESM4_ESM.xlsx]

## Sheet: Figure 2 SourceData
Responders
Pt	PFS (mo)
1	86.0+
2	62.9+
3	49.9+
4	37.9
5	34.5
6	34.4
7	100.3+
8	100+
9	87+
10	73+
11	72.8+
12	71+
13	69+
14	63+
15	62.1+
16	62+
17	61.6+
18	61.4+
19	61+
20	61+
21	61+
22	60.5+
23	59+
24	49+
25	47.1+
26	42+
27	34+
28	28+
29	23+
30	10.6+
Non-responders
1	7.2
2	12.2
3	9.6
4	8.1
5	7.4
6	6.6
7	5.9
8	5.5
9	4.9
10	4.6
11	4
12	2.3
13	2.1
14	1
15	0.96
16	2

## Sheet: Figure 3 SourceData
PatientNumber	Response	Subtype	Type	mutationBurden	nonsynonymous
Pt9_NR	NR	ER	Test	7	210
Pt13_NR	NR	ER	Test	3.93	118
Pt6_NR	NR	ER	Validation	3.67	110
Pt11_NR	NR	ER	Validation	2.67	80
Pt3_NR	NR	ER	Test	2.43	73
Pt10_NR	NR	ER	Validation	2.27	68
Pt2_NR	NR	ER	Validation	2.27	68
Pt7_NR	NR	ER	Test	1.97	59
Pt12_NR	NR	ER	Validation	1.57	47
Pt8_NR	NR	ER	Validation	1.5	45
Pt14_NR	NR	ER	Validation	1.3	39
Pt1_NR	NR	HER2	Test	1.2	36
Pt15_NR	NR	ER	Test	0.4	12
Pt4_NR	NR	ER	Validation	0.4	12
Pt5_NR	NR	ER	Validation	0.33	10
Pt17_R	R	ER	Test	6.5	195
Pt16_R	R	ER	Validation	4.93	148
Pt15_R	R	ER	Validation	4.27	128
Pt9_R	R	HER2	Test	2.9	87
Pt29_R	R	ER	Validation	2.67	80
Pt26_R	R	ER	Validation	1.8	54
Pt27_R	R	ER	Test	1.8	54
Pt19_R	R	ER	Validation	1.73	52
Pt21_R	R	ER	Test	1.37	41
Pt12_R	R	ER	Validation	1.27	38
Pt6_R	R	ER	Test	1.23	37
Pt23_R	R	ER	Validation	1.13	34
Pt24_R	R	ER	Test	1.1	33
Pt18_R	R	ER	Validation	0.93	28
Pt28_R	R	ER	Validation	0.87	26
Pt5_R	R	ER	Test	0.87	26
Pt1_R	R	ER	Validation	0.83	25
Pt8_R	R	ER	Validation	0.7	21
Pt10_R	R	HER2	Test	0.67	20
Pt25_R	R	ER	Test	0.63	19
Pt2_R	R	ER	Validation	0.6	18
Pt20_R	R	HER2	Test	0.5	15
Pt14_R	R	ER	Test	0.4	12
Pt3_R	R	ER	Test	0.4	12
Pt4_R	R	ER	Validation	0.33	10
Pt7_R	R	HER2	Test	0.27	8
Pt11_R	R	ER	Validation	0.23	7
Pt13_R	R	HER2	Test	0.23	7
Pt30_R	R	ER	Test	0.17	5
Pt22_R	R	HER2	Test	0.13	4

## Sheet: Figure 4 SourceData
PatientNumber	Response	Subtype	Type	CNVgenecount	CNVcount	totalCNVlength	averageCNVlength	Delsize	Dupsize
Pt9_NR	NR	ER	Test	748	9	97664780	1.08516e+07	1260137	96404643
Pt13_NR	NR	ER	Test	1120	28	183388982	6.54961e+06	901502	182487480
Pt6_NR	NR	ER	Validation	490	19	99062367	5.21381e+06	480903	98581464
Pt11_NR	NR	ER	Validation	996	10	150283137	1.50283e+07	0	150283137
Pt3_NR	NR	ER	Test	280	12	69786966	5.81558e+06	0	69786966
Pt10_NR	NR	ER	Validation	1078	35	108955876	3.11303e+06	10780	108945096
Pt2_NR	NR	ER	Validation	284	20	24104708	1.20524e+06	867263	23237445
Pt7_NR	NR	ER	Test	987	23	116112934	5.04839e+06	1988988	114123946
Pt12_NR	NR	ER	Validation	618	5	147226656	2.94453e+07	0	147226656
Pt8_NR	NR	ER	Validation	907	42	124460857	2.96335e+06	2494016	121966841
Pt14_NR	NR	ER	Validation	7	6	250793	41798.8	5089	245704
Pt1_NR	NR	HER2	Test	329	9	35496706	3.94408e+06	0	35496706
Pt15_NR	NR	ER	Test	46	10	4187604	418760	0	4187604
Pt4_NR	NR	ER	Validation	2	4	93969	23492.2	76430	17539
Pt5_NR	NR	ER	Validation	24	32	6601853	206308	0	6601853
Pt17_R	R	ER	Test	862	31	160060506	5.16324e+06	6741785	153318721
Pt16_R	R	ER	Validation	682	31	58343535	1.88205e+06	1865176	56478359
Pt15_R	R	ER	Validation	1	9	1047632	116404	368958	678674
Pt9_R	R	HER2	Test	841	53	164445095	3.10274e+06	10923387	153521708
Pt29_R	R	ER	Validation	587	15	63422060	4.22814e+06	0	63422060
Pt26_R	R	ER	Validation	1240	53	139451943	2.63117e+06	9447472	130004471
Pt27_R	R	ER	Test	119	8	13329680	1666210	38412	13291268
Pt19_R	R	ER	Validation	271	9	31858789	3.53987e+06	0	31858789
Pt21_R	R	ER	Test	992	29	134033535	4.62185e+06	2241681	131791854
Pt12_R	R	ER	Validation	16	5	4903154	980631	22589	4880565
Pt6_R	R	ER	Test	539	14	107442964	7.6745e+06	2198728	105244236
Pt23_R	R	ER	Validation	2	3	378014	126005	38722	339292
Pt24_R	R	ER	Test	432	21	51615396	2457876	118658	51496738
Pt18_R	R	ER	Validation	52	5	2098611	419722	0	2098611
Pt28_R	R	ER	Validation	485	19	84978830	4472570	0	84978830
Pt5_R	R	ER	Test	203	8	14595329	1.82442e+06	5566	14589763
Pt1_R	R	ER	Validation	69	8	23002508	2.87531e+06	34518	22967990
Pt8_R	R	ER	Validation	872	81	58981491	728167	1172424	57809067
Pt10_R	R	HER2	Test	393	20	70876193	3.54381e+06	0	70876193
Pt25_R	R	ER	Test	113	14	13867361	990526	54694	13812667
Pt2_R	R	ER	Validation	0	0	0	0	0	0
Pt20_R	R	HER2	Test	35	14	6153729	439552	38722	6115007
Pt14_R	R	ER	Test	31	10	2987177	298718	118665	2868512
Pt3_R	R	ER	Test	34	11	6869520	624502	209502	6660018
Pt4_R	R	ER	Validation	200	10	7158571	715857	140454	7018117
Pt7_R	R	HER2	Test	154	9	6905153	767239	0	6905153
Pt11_R	R	ER	Validation	37	32	4815698	150491	2321608	2494090
Pt13_R	R	HER2	Test	1	12	3629281	302440	42045	3587236
Pt30_R	R	ER	Test	6	12	3410970	284248	169467	3241503
Pt22_R	R	HER2	Test	65	14	6973341	498096	0	6973341

## Sheet: Figure 5 SourceData
PatientNumber	Response	Subtype	Type	mutationBurden	nonsynonymous	totalCNVlength	Clone
Pt9_NR	NR	ER	Test	7	210	97664780	3
Pt13_NR	NR	ER	Test	3.93	118	183388982	3
Pt6_NR	NR	ER	Validation	3.67	110	99062367	3
Pt11_NR	NR	ER	Validation	2.67	80	150283137	3
Pt3_NR	NR	ER	Test	2.43	73	69786966	1
Pt10_NR	NR	ER	Validation	2.27	68	108955876	1
Pt2_NR	NR	ER	Validation	2.27	68	24104708	1
Pt7_NR	NR	ER	Test	1.97	59	116112934	4
Pt12_NR	NR	ER	Validation	1.57	47	147226656	2
Pt8_NR	NR	ER	Validation	1.5	45	124460857	2
Pt14_NR	NR	ER	Validation	1.3	39	250793	1
Pt1_NR	NR	HER2	Test	1.2	36	35496706	1
Pt15_NR	NR	ER	Test	0.4	12	4187604	1
Pt4_NR	NR	ER	Validation	0.4	12	93969	1
Pt5_NR	NR	ER	Validation	0.33	10	6601853	1
Pt17_R	R	ER	Test	6.5	195	160060506	4
Pt16_R	R	ER	Validation	4.93	148	58343535	1
Pt15_R	R	ER	Validation	4.27	128	1047632	1
Pt9_R	R	HER2	Test	2.9	87	164445095	3
Pt29_R	R	ER	Validation	2.67	80	63422060	1
Pt26_R	R	ER	Validation	1.8	54	139451943	3
Pt27_R	R	ER	Test	1.8	54	13329680	2
Pt19_R	R	ER	Validation	1.73	52	31858789	1
Pt21_R	R	ER	Test	1.37	41	134033535	2
Pt12_R	R	ER	Validation	1.27	38	4903154	1
Pt6_R	R	ER	Test	1.23	37	107442964	2
Pt23_R	R	ER	Validation	1.13	34	378014	1
Pt24_R	R	ER	Test	1.1	33	51615396	2
Pt18_R	R	ER	Validation	0.93	28	2098611	1
Pt28_R	R	ER	Validation	0.87	26	84978830	1
Pt5_R	R	ER	Test	0.87	26	14595329	1
Pt1_R	R	ER	Validation	0.83	25	23002508	1
Pt8_R	R	ER	Validation	0.7	21	58981491	1
Pt10_R	R	HER2	Test	0.67	20	70876193	2
Pt25_R	R	ER	Test	0.63	19	13867361	1
Pt2_R	R	ER	Validation	0.6	18	0	1
Pt20_R	R	HER2	Test	0.5	15	6153729	1
Pt14_R	R	ER	Test	0.4	12	2987177	1
Pt3_R	R	ER	Test	0.4	12	6869520	1
Pt4_R	R	ER	Validation	0.33	10	7158571	1
Pt7_R	R	HER2	Test	0.27	8	6905153	1
Pt11_R	R	ER	Validation	0.23	7	4815698	1
Pt13_R	R	HER2	Test	0.23	7	3629281	1
Pt30_R	R	ER	Test	0.17	5	3410970	1
Pt22_R	R	HER2	Test	0.13	4	6973341	1
